# Supplementary material for: The Development of a Communication Tool to Aid Parent-Centered Communication between Parents and Healthcare Professionals: A Quality Improvement Project
Source: Healthcare (Basel). 2023 Oct 10;11(20):2706. doi: 10.3390/healthcare11202706 (PMC10606263; doi:10.3390/healthcare11202706)
Supplement: Supplementary file 1 [file healthcare-11-02706-s001.zip]

Archive with 1 entries (1 files):
- healthcare-2649078-supplementary.pdf
